# Supplementary material for: When Electrospun Fiber Support Matters: In Vitro Ovine Long-Term Folliculogenesis on Poly (Epsilon Caprolactone) (PCL)-Patterned Fibers
Source: Cells. 2022 Jun 19;11(12):1968. doi: 10.3390/cells11121968 (PMC9222101; doi:10.3390/cells11121968)
Supplement: Supplementary file 1 [file cells-11-01968-s001.zip]

Archive with 1 entries (1 files):
- cells-1771527-supplementary.pdf
